# Supplementary material for: Early South Americans Cranial Morphological Variation and the Origin of American Biological Diversity
Source: PLoS One. 2015 Oct 14;10(10):e0138090. doi: 10.1371/journal.pone.0138090 (PMC4605489; doi:10.1371/journal.pone.0138090)
Supplement: S1 Dataset — Craniometric data and contextual information of the South American collections included in this study. (XLSX) [file pone.0138090.s001.xlsx]

## Sheet: Data
Series	Intituttional ID	Site	Collection	Institution	Sex	Age	GOL	NOL	BBH	XCB	XFB	ZYB	AUB	ASB	NPH	NLH	OBH	OBB	JUB	NLB	ZMB	FMB	NAS	EKB	IML	XML	WMH	FRC	FRS	PAC	PAS	OCC	NAR	FMR
LAGOA SANTA	MN 629	Lapa de Carrancas	Bastos d`Ávila	MN-RJ	Male	Young Adult	182	178	131.122	134	118	137.118	130	115	67.0222	50.1406	33	40	116.029	23	96.7065	100	13	99	36.091	53.3498	24.3916	109	23	111	24	93	95	83
LAGOA SANTA	MN 630	Lapa de Carrancas	Bastos d`Ávila	MN-RJ	Male	Young Adult	187	182	136	137	116	134	123	114	60	43	29	40	123	24	102	102	16	101	37	53	26	113	25.8834	122	27	99	95	81
LAGOA SANTA	MN 804	Lapa do Caetano	Padberg/Lanari	MN-RJ	Male	Young Adult	187	185	128	132	114	138.075	132	113	71.0561	53	36	41	115.396	26	99.5161	108	18	103.795	38.2844	52.569	26	108	22	112	23	96.5738	101	81
LAGOA SANTA	MN 805	Lapa Mortuária	Padberg	MN-RJ	Male	Young Adult	176	171	128.779	120	103	126	114	101	59	44	32	39	114	21	104	100	14	93	38	53	27	106	24	111	26	90	92	78.9973
LAGOA SANTA	MN 807	Lapa Mortuária	Padberg	MN-RJ	Male	Young Adult	182	178	137	132	110	133.228	123	110	61	48	33	39	115.779	26	96.2983	100	15	98.9417	36.8859	51.8794	23	104	23	121	21	94	94	79.2275
LAGOA SANTA	MN 1355	Cerca Grande 6	Hurt & Blasi	MN-RJ	Male	Middle Adult	185	183	131.88	127	105	130.723	119	112	66.9462	48.3286	33	39	116.868	27.0355	97.4556	100	19	100	38	51	23	111	23	111	22	98	94	84
LAGOA SANTA	MN 1357	Cerca Grande 6	Hurt & Blasi	MN-RJ	Male	Young Adult	184	180	138.192	124	106	128	118	101	63	49	32	40	113.689	24	97.9639	102	15	99.761	37.9765	52.227	23	112	26	127	30	92	95	81
LAGOA SANTA	HW 009	-	Harold Walter	MHN-UFMG	Male	Middle Adult	186	181	130.461	128	105	127	120	113	56	47	34	39	119	26	98	99	17	98	36.8138	51.9808	26	107.943	24.7488	113.667	21.5449	94.1747	99	82.749
LAGOA SANTA	HW 010	-	Harold Walter	MHN-UFMG	Male	Middle Adult	183	180	139	125	108	133	124	102	72	56	30	39	117	26	96	98	16	94	39	55.5	25.5	110	25	109	24	102	96	88
LAGOA SANTA	HW AN14	-	Harold Walter	MHN-UFMG	Male	Middle Adult	183	181	135.378	126	107	132.654	123	107.448	60	43	33	39	116	25	97	95	11	95	36.5286	52.0466	24	114	25	122	27.3418	95.489	89	79.1255
LAGOA SANTA	CONFINS	-	Harold Walter	MHN-UFMG	Male	Middle Adult	179	178	130.93	126	112	128.908	120	110	76	54	37	36	111	31	97.3732	97.4036	17.3545	95.5485	36.5934	52.3018	24	110	24	109	25	95.3306	95	79.6156
LAGOA SANTA	SR1-1	Santana do Riacho 1	Prous	MHN-UFMG	Male	Young Adult	196	190	134	125	108	134	122	112	72	55	35	45	120	27	106	106	19	100	40	57	27	114	26	118	24	97	96.3278	74.5603
LAGOA SANTA	SH-03	Sumidouro	Lund	ZMUC	Male	Middle Adult	191	186	134	132	110	135	118	111	67	45	31	40	113	22	95	98	14	96	46	62	24	110	25	115	21	110	93	79
LAGOA SANTA	SH-04	Sumidouro	Lund	ZMUC	Male	Old Adult	182	179	137	128	114	140	126	113	69.5259	50	33	40	119	24	103	103	17	100	50	66	27	111	26	114	26	97	96	79
LAGOA SANTA	SH-05	Sumidouro	Lund	ZMUC	Male	Young Adult	183	180	132	129	110	127	120	112	57	45	32	39	114	24	95	97	13	98	30	41	22	111	26	122	28	95	91	77
LAGOA SANTA	SH-09	Sumidouro	Lund	ZMUC	Male	Old Adult	182	180	139	129	114	134	119	113	65	47	35	41	116	25	103	103	15	101	37	52	23	112	26	110	22	104	91	87
LAGOA SANTA	SH-10	Sumidouro	Lund	ZMUC	Male	Middle Adult	179	177	140.321	132	110	134.803	127	111	64	47	33	39	114.923	25	98.9239	100	13	98.2285	37.6343	52.7274	23.9642	115	23	124	29	89.5128	94	85
LAGOA SANTA	SH-16	Sumidouro	Lund	ZMUC	Male	Middle Adult	180	177	139	131	113	134	123	108	61	49	33	40	117	25	100	101	15	99	50	64	23	110	21	117	26	94	96	81.7601
LAGOA SANTA	MN 1353	Cerca Grande 6	Hurt & Blasi	MN-RJ	Female	Young Adult	181	178	127	134	111	129.37	122	103	66.6285	49.0567	33	39	112	26.1039	90	97	9	97.0327	36.4481	52.4697	23	108	27	105	20	105	90	84
LAGOA SANTA	MN 1388	Cerca Grande 7	Hurt & Blasi	MN-RJ	Female	Young Adult	174	170	131	130	108	128.19	117	104	60.255	44	34	38	113	25.2038	92	96	15	96	37.1251	52.3561	22	108	26	111	26	92	94	78
LAGOA SANTA	MN 1959	Lapa Vermelha IV	Emperaire	MN-RJ	Female	Young Adult	185	181	133	126	108	123	118	106	61	46.5	33	39	112.647	26	95.8984	100	14	99.5516	36.5748	51.4609	23	109	28	112	24	93	92	83
LAGOA SANTA	HW S/N	Centro Lagoa Santa	Harold Walter	MHN-UFMG	Female	Young Adult	176	174	135.758	133	115	130	120	105	60	46	32	37	111	25	96	95	14	94	31	47	21	110	28	120	29	91.274	90	77
LAGOA SANTA	HW 001	-	Harold Walter	MHN-UFMG	Female	Young Adult	181	178	138	132.5	117	130	117	105	56	46	31	37.5	120	26.5	99.5	99.5	13	96	32	51	19	112	29	119	24	99	91	79
LAGOA SANTA	HW 004	-	Harold Walter	MHN-UFMG	Female	Young Adult	179	175	135.832	128.71	105	127	116	104	61	45	33	38	115	24	103	97	19	94	26.5	43	25	109	24	115	24.5	102	88.5	77.5
LAGOA SANTA	HW 005	-	Harold Walter	MHN-UFMG	Female	Middle Adult	178	174	129	130	105	124	104	105	55	43	31	37	112	24	94	92	10	93	35	48	20	105	24	108	22.3454	101	88	80
LAGOA SANTA	HW 006	-	Harold Walter	MHN-UFMG	Female	Young Adult	183	180	138	124	108	132.362	118.043	104.77	59	49	30	36	114.619	24	95.9945	94	14	93	35.8039	52.9525	24	102	22	118	27	100.108	91.0752	78.3577
LAGOA SANTA	SR1-6	Santana do Riacho 1	Prous	MHN-UFMG	Female	Young Adult	171	169	131.149	118	103.569	120	111.141	105	54	42	30	34	104	20	93.7994	98.2099	15.6503	92.2003	29	45	21.5269	106	22	115	28	90	90.2724	76.728
LAGOA SANTA	SH-07	Sumidouro	Lund	ZMUC	Female	Young Adult	176	172	130.324	123	105	127.528	113	106	63	47	35	36	115.626	25	98.6978	97.5666	12.7841	95.8177	36.5624	52.2348	24	104	24	107	22	95.2076	90	79
LAGOA SANTA	SH-08	Sumidouro	Lund	ZMUC	Female	Young Adult	185	180	136	131	116	132.614	121	113	66.4112	49.9925	34	39	115.398	27	97.7195	98.3071	11.626	97.149	36.2432	52.9924	24	113	26	113	22	101	94	85
PALEO COLOMBIA	CH10	Checua		UNC	Male	Middle Adult	187	186	130.389	122	107	134	119	113	72	52.5	33	42	119	28	101.224	100	15	100	37.6933	53.9193	27	108	21	110	22	99.1249	100	83
PALEO COLOMBIA	TEQI02	Tequendama		UNC	Male	Middle Adult	174	173	133	129	103	124.775	115	104	74	51	31	36.5	107	22.5	95	92	13	90	34	52	23	109.5	21	102	20	91	91	88
PALEO COLOMBIA	TEQI03	Tequendama		UNC	Male	Middle Adult	192	186	133	130	109	131	122	107	67	48	33	37	115	25	95	95	14	95	38	55	27	112	25	119	27	98	96	84
PALEO COLOMBIA	TEQI12	Tequendama		UNC	Male	Middle Adult	192	187	138.869	126	106	140	124	106	68	50	31	42	116	27	106	100	15	99	34	53	23	112	25	118	23	102	102	79
PALEO COLOMBIA	TEQI13	Tequendama		UNC	Male	Adult	194	188	137	134	108	139.5	125	114	69	51	36	38	120	23	104	101	12	101	40	60	27	114	27	123	26	107	96	84
PALEO COLOMBIA	TEQI16	Tequendama		UNC	Male	Young Adult	180	179	135	136	112	138	127	111	63	48.5	33.5	36.5	116	26	98	100	14	96	37	54	26	106	19	122.5	26	98.5	91	81
PALEO COLOMBIA	CH07	Checua		UNC	Female	Young Adult	174	171	125.08	131	109	130	121	115	61	44.5	33	37	111	22	94	94	13	93	33	48	21	107	28	102	23	91	90	78
PALEO COLOMBIA	CH13	Checua		UNC	Female	Young Adult	184	184	131.616	128	109	119	108	108	65	46	35	41	109	27	86	93	16	92	38	51	23	107	23	122	27	100	94	81
PALEO COLOMBIA	GACHASN	Gachala		UNC	Female	Middle Adult	188	186	130.955	125	105	109	104	110	67	51	36	38	103.904	26	81	95	13	96.6797	30	45	19	104	24	110	21	105	97	80
PALEO COLOMBIA	TEQI07	Tequendama		UNC	Female	Middle Adult	186	185	136	133	110	134.271	125	111	67	54	35	38	115.693	25	99.2789	103	16	99.6456	37.6593	52.3425	23	111	21	118	18	103	100	84
PALEO COLOMBIA	TEQI18	Tequendama		UNC	Female	Young Adult	172	170	130	132	107	130	118	106	63	47	31	39	112	21	91	97	14	96	40	53	22	106	22	98	19	101	87	75
PALEO COLOMBIA	TEQII02	Tequendama		UNC	Female	Middle Adult	173	172	128	131	109	123.309	113	102	64	46.5	34	38	106	23	100	97	17	95	32	50	19	107	22	103	20	98	93	77
PALEO COLOMBIA	TEQII03	Tequendama		UNC	Female	Middle Adult	183	182	130	127	109	127.022	113	116	75	52	38	39	114.799	23	100.892	97.3844	16.2153	96.9673	30	51	25	109	25	115	23	101	97	81
PALEO COLOMBIA	TEQII01	Tequendama		UNC	Female?	Middle Adult	179	177	128	134	105	126.957	119	108	64	51	34	38	106	26	97	93	11	92	36	56	23	107	24	108	21	93	93	78
TUPI-GUARANI	MN-711			UNC	Male	Adult	184	183	124	138	114	123	113	72.1528	53	37	42	112	23	97	98	17	95	34	52	25	111	110	97
TUPI-GUARANI	MN-061			UNC	Male	Adult	183	180	128	139	118	123	112	68	49	36	42	111	28	94	101	20	100	31	41	22	111	109	93
TUPI-GUARANI	MN-059			UNC	Male	Adult	182	181	126	131	112	123	104	68.5478	55	34	38	108	29	92	95	20	94	35	45	21	110	108	96
TUPI-GUARANI	MN-704			UNC	Male	Adult	180	177	130	146	124	123	118	70	52	37	41	110	25	92	102	17	100	32	43	19	110	116	96
TUPI-GUARANI	MN-703			UNC	Male	Adult	174	173	120	140	116	120	114	67.2861	53	33	37	112	27	94	97	16	98	35	48	21	108	108	86
TUPI-GUARANI	MN-708			UNC	Male	Adult	174	173	121	132	113	111	110	67	51	34	38	108	25	90	94	20	93	40	49	20	103	110	83
TUPI-GUARANI	MN-718			UNC	Male	Adult	174	172	125	142	117	117	110	59	47	34	36	101	24	88	87	16	87	27	42	19	108	108	97
TUPI-GUARANI	MN-699			UNC	Male	Adult	172	171	120	132	112	116	106	65	49	37	40	111	24	93	95	16	95	33	45	24	101	103	91
TUPI-GUARANI	MN-707			UNC	Male	Adult	171	169	118	135	105	115	101	66	49	37	38	102	24	82	89	16	89	33	44	20	102	103	90
TUPI-GUARANI	MN-710			UNC	Male	Adult	169	168	122	138	111	114	108	70	54	36	38	105	26	91	90	15	92	30	42	22	99	112	90
TUPI-GUARANI	MN-700			UNC	Male	Adult	168	167	118	134	107	113	104	66	45	31	37	99	27	81	88	14	89	35	46	21	103	104	90
TUPI-GUARANI	MN-702			UNC	Male	Adult	165	163	113	131	102	109	106	61	48	35	38	99	23	86	89	14	89	27	37	18	100	109	80
TUPI-GUARANI	MN-308			UNC	Female	Adult	181	179	126	144	124	127	110	64	46	35	40	114.27	23	95.2896	97.8896	16.08	97.7916	31	47	24	106	113	95
TUPI-GUARANI	MN-701			UNC	Female	Adult	180	179	122	146	117	126	107	64	48	36	37	107	25	90	95	17	93.7332	31	43	20	106	114	94
TUPI-GUARANI	MN-717			UNC	Female	Adult	179	178	124	145	121	121	115	66.3685	52	34	38	109	26	93	94	20	93	31	44	19	111	114	86
TUPI-GUARANI	MN-108			UNC	Female	Adult	175	172	128	130	108	116	108	69	51	34	36	100	22	89	90.2061	18.272	90	30	47	20	110	103	95
TUPI-GUARANI	MN-706			UNC	Female	Adult	173	173	116	134	110	115	109	64.8915	49	36	37	108	26	92	93	16	92	31	45	21	104	100	88
TUPI-GUARANI	MN-715			UNC	Female	Adult	171	169	125	136	108	114	108	58.6499	43	33	38	104	26	89	91	15	91	31	45	21	101	115	91
TUPI-GUARANI	MN-058			UNC	Female	Adult	167	164	123	132	113	111	106	57	42	34	36	99	23	85	88	17	88	32	47	17	101	103	90
TUPI-GUARANI	MN-31			UNC	Male	Adult	183	181	136	140	120	123	115	66	50	35	43	119	27	100	105	17	104	37	50	20	107	120	100
TUPI-GUARANI	MN-92			UNC	Male	Adult	173	171	129	139	120	126	114	76	52	36	39	113	23	89	96	15	93	40	52	23	104	107	98
TUPI-GUARANI	MAE - 404			MAE	Female	Adult	174	173	130	134	109	120	108	61	48	34	37	107	25	88	92	13	91	35	48	21	104	112	90
TUPI-GUARANI	MN-42			UNC	Female	Adult	172	171	129	135	105	122	108	63	46	35	42	116	26	101	98	15	99	31	49	21	108	112	93
BOTOCUDO	MN-015			UNC	Male	Adult	196	190	141	137	112	131	110	75	57	38	45	121	24	96	108	17	104	39	55	21	123	124	105
BOTOCUDO	MN-006			UNC	Male	Adult	190	187	140	141	128	127	112	70	53	35	45	122	23	101	108	14	108	40	57	27	116	123	92
BOTOCUDO	MN-017			UNC	Male	Adult	190	187	138	133	108	128	111	74	55	34	41	125	27	104	103	17	103	40	58	32	113	114	102
BOTOCUDO	MN-008			UNC	Male	Adult	188	182	146	138	122	129	113	67	50	36	44	128	27	107	112	15	110	41	57	29	120	128	97
BOTOCUDO	MN-026			UNC	Male	Adult	187	180	140	135	117	124	112	74	51	35	43	117	26	102	102	18	98	37	55	22	116	116	97
BOTOCUDO	MN-062			UNC	Male	Adult	185	180	153	135	120	129	110	75	54	33	44	118	25	106	102	18	101	35	55	25	124	111	96
BOTOCUDO	MN-020			UNC	Male	Adult	185	179	144	139	122	127	105	65	52	31	42	125	25	102	103	14	103	38	60	31	121	118	93
BOTOCUDO	MN-065			UNC	Male	Adult	184	179	143	131	113	124	103	65	48	31	41	117	24	100	103	17	100	36	53	24	116	121	94
BOTOCUDO	MN-088			UNC	Male	Adult	184	179	138	140	112	127.225	108.846	75	52	33	41	121	25	104	102	14	100	37	55	28	112	110	101
BOTOCUDO	MN-067			UNC	Male	Adult	183	180	140	139	113	127	108	66	52	35	40	118	25	99	101	15	100	43	62	24	115	113	93
BOTOCUDO	MN-119			UNC	Male	Adult	183	177	144	132	108	119	106	69	51	33	39	112	25	100	98	11	96	33	49	27	115	113	97
BOTOCUDO	MN-069			UNC	Male	Adult	182	178	143	133	112	121	102	75	55	33	43	119	24	98	101	16	100	40	60	27	114	106	94
BOTOCUDO	MN-068			UNC	Male	Adult	181	177	128	134	110	122	108	68	52	34	42	115	25	97	100	17	98	42	52	26	107	113	85
BOTOCUDO	MN-053			UNC	Male	Adult	179	177	140	138	115	123	112	68	50	37	43	119	25	96	97	13	99	34	53	18	112	100	102
BOTOCUDO	MN-003			UNC	Male	Adult	178	174	132	135	110	125	103	69	51	34	40	120	23	104	100	15	98	34	48	27	113	108	89
BOTOCUDO	MN-055			UNC	Male	Adult	176	173	135	142	118	126	111	71	53	34	42	120	29	103	103	15	103	34	50	26	115	113	87
BOTOCUDO	MN-064			UNC	Female	Adult	182	181	136	134	117	122	107	76	55	35	43	119	22	103	101	21	101	35	58	28	115	110	100
BOTOCUDO	MN-039			UNC	Female	Adult	182	179	130	134	115	120	102	71	51	34	41	111	26	96	97	18	97	34	50	23	112	115	90
BOTOCUDO	MN-056			UNC	Female	Adult	175	171	130	125	107	115	102	64	49	32	41	111	26	95	98	14	95	30	50	25	107	106	85
BOTOCUDO	MN-063			UNC	Female	Adult	174	173	133	133	109	120	103	67	49	34	42	130	23	102	101	15	100	32	50	22	106	107	93
BOTOCUDO	MN-066			UNC	Female	Adult	173	171	128	128	112	117	97	66	52	34	41	115	25	101	100	12	101	32	48	23	103	106	90
BOTOCUDO	MN-007			UNC	Female	Adult	173	170	130	130	111	116	106	66.4671	50.4571	34	41	113.32	25.7637	96.6176	95	15	96.8466	34	50	25	110	109	88
BOTOCUDO	MN-014			UNC	Female	Adult	172	170	129	130	108	120	102	75	54	36	41	112	23	92	96	14	97	34	51	25	105	108	91
BOTOCUDO	MN-021			UNC	Female	Adult	172	170	134	134	109	121	99	61	48	32	40	111	23	92	94	12	94	35	49	22	113	106	94
BOTOCUDO	MN-004			UNC	Female	Adult	172	168	133	133	111	117	101	71	50	35	40	108	22	91	93	14	94	34	50	22	105	103	94
BOTOCUDO	MN-012			UNC	Female	Adult	172	167	133	136	115	121	106	59.7929	44	31	34	106	22	93	92	10	89	31	52	21	110	113	93
BOTOCUDO	MN-013			UNC	Female	Adult	171	169	130	126	105	117	101	67	47	32	38	113.722	24	97.9155	96.8688	16.1959	96.7832	36	50	26	106	109	85
BOTOCUDO	MN-120			UNC	Female	Adult	171	169	126	123	103	111	102	63	47	32	41	109	24	95	95	14	93	33	48	22	102	105	88
BOTOCUDO	MN-118			UNC	Female	Adult	170	165	132	131	114	118	104	60	46	32	40	110	26	94	96	14	97	33	50	18	110	108	84
BOTOCUDO	MN-023			UNC	Female	Adult	168	164	130	131	111	110	99	62	43	31	39	105	21	89	92	13	92	32	48	21	108	105	93
BOTOCUDO	MN-009			UNC	Female	Adult	167	165	132	130	110	117	101	62	49	31	39	113	23	94	95	11	96	33	55	23	106	100	90
BOTOCUDO	MN-011			UNC	Female	Adult	165	163	126	126	105	115	100	67	49	32	39	110	24	96	92	12	91	30	52	25	103	112	85
TAPERA	3	Tapera		MHSPJARohr	Male	Adult	176	175	132.623	143	119	127	118	75.7714	58	37	42	122	25	103	100	16	100	30	50	25	111	108	96
TAPERA	9	Tapera		MHSPJARohr	Male	Adult	175	174	143	141	118	124	110	73	56	35	40	121	27.0157	103	98	10	100	34	54	26	118	103	111
TAPERA	26	Tapera		MHSPJARohr	Male	Adult	178	174	138	138	112	119	103	75	54	36	42	113	24	100	97	19	96	37	54	25	106	106	104
TAPERA	28	Tapera		MHSPJARohr	Male	Adult	173	173	131.962	145	116	128	110	74	50	32	40	123	20	99	94	12	97	32	52	25	109	111	97.9645
TAPERA	34	Tapera		MHSPJARohr	Male	Adult	177	173	133.768	132	119	132	110	79	57	40	39	120	23	104	97	14	97	31	51	23	107	105	94.1871
TAPERA	35	Tapera		MHSPJARohr	Male	Adult	184	181	138	140	120	121	113	66	52	35	40	118	25	100	98	16	100	30	46	22	110	110	111
TAPERA	39	Tapera		MHSPJARohr	Male	Adult	178	179	131.534	145	118	123	110	76	55	35	39	118	26	101	96	14	98	31	50	28	110	113	97
TAPERA	42	Tapera		MHSPJARohr	Male	Adult	187	185	141	138	128	126	105	78	58	38	40	121	24	104	99	14	99	34	56	25	119	110	116
TAPERA	52	Tapera		MHSPJARohr	Male	Adult	190	188	145	145	117	130	123	71.5339	54	35	42	130	28	106	102	17	104	35	54	25	116	110	109
TAPERA	55	Tapera		MHSPJARohr	Male	Adult	183	181	142.792	138.325	118	121	103	77	54	36	40	124	27	108	107	17	107	35	56	24	114	116	104
TAPERA	56	Tapera		MHSPJARohr	Male	Adult	184	183	139.237	148	130	124	116	80	55	40	43	128	32	105	103	15	105	42	56	25	121	117	94.2512
TAPERA	63	Tapera		MHSPJARohr	Male	Adult	180	178	138	143	126	127	113	79	58	41	39	124	26	103	100	19	101	39	56	28	118	107	100
TAPERA	71	Tapera		MHSPJARohr	Male	Adult	182	180	144.335	136	118	123	99	77	54	36	40	119	24	102	97	15	96	36	57	27	114	110	111
TAPERA	76	Tapera		MHSPJARohr	Male	Adult	186	185	142	150	123	129	119	73.3432	55	37	40	127	25	99	101	14	102	37	55	25	110	113	105
TAPERA	84	Tapera		MHSPJARohr	Male	Adult	174	174	137.945	139	115	123	110	72	56	37	42	116	22	100	95	16	97	34	51	22	114	107	103
TAPERA	97	Tapera		MHSPJARohr	Male	Adult	178	177	146	137	127	123	115	73	53	38	40	115	22	95	97	14	97	37	52	27	118	117	99
TAPERA	98	Tapera		MHSPJARohr	Male	Adult	180	181	138.513	138	115	115	118	72	53	36	39	117	29	98	99	17	99	31	49	26	113	110	113
TAPERA	119	Tapera		MHSPJARohr	Male	Adult	185	183	139.721	137	122	127	112	79	58	35	41	125	25	100	103	17	103	46	61	26	114	117	96
TAPERA	125	Tapera		MHSPJARohr	Male	Adult	181	179	141	141	120	125	114	72	55	34	41	126	27	107	102	15	101	35	57	25	120	111	100
TAPERA	136	Tapera		MHSPJARohr	Male	Adult	173	170	141	145	121	127	106	69	52	34	37	116	24	103	93	11	95	30	49	26	108	110	102
TAPERA	155	Tapera		MHSPJARohr	Male	Adult	188	186	140	148	116	127	115	72	56	36	41	122	26	104	100	17	101	31	50	23	120	113	105
TAPERA	156	Tapera		MHSPJARohr	Male	Adult	180	179	131	138	115	127	110	75	56	32	39	120	25	108	100	16	99	28	50	27	108	110	102
TAPERA	158	Tapera		MHSPJARohr	Male	Adult	182	177	137	137	118	125	111	67	49	32	39	115.692	25	99.9215	96	13	100	30	51	25	117	117	97
TAPERA	159	Tapera		MHSPJARohr	Male	Adult	184	181	143	134	118	127	113	78	58	36	39	123	24	101.183	97	14	98	36.3057	56.2714	28	111	107	103.592
TAPERA	167	Tapera		MHSPJARohr	Male	Adult	178	177	138.242	132	116	124	107.485	74	53	36	40	125	25	105	98	17	98	32	55	25	107.245	105.453	103
TAPERA	4	Tapera		MHSPJARohr	Female	Adult	173	175	132	136	112	124	105	70	50	37	37	116	26	103	94	14	95	35	52	22	112	101	104
TAPERA	7	Tapera		MHSPJARohr	Female	Adult	176	173	132.58	134	112	117.896	102	67	50	38	40	111	24	95	96	14	98	36.0403	51.1922	20	110	107	94.7987
TAPERA	14	Tapera		MHSPJARohr	Female	Adult	174	174	131	136	114	120	107	72	53	38	42	117	24	100	95	16	98	33	47	20	102	111	99
TAPERA	18	Tapera		MHSPJARohr	Female	Adult	169	171	130	137	107	121	102	69	49	36	40	116	25	97	94	15	95	32	51	26	113	104	93
TAPERA	20	Tapera		MHSPJARohr	Female	Adult	171	171	129	131	118	122	106	73	54	39	36	116	25	97	97	13	97	34	51	22	102	109	96
TAPERA	41	Tapera		MHSPJARohr	Female	Adult	167	170	133	134	109	115	104	68	52	36	40	117	24	102	95	15	98	29	44	20	109	108	98
TAPERA	57	Tapera		MHSPJARohr	Female	Adult	174	174	129	130	117	119	109	63	51	40	43	118	23	98	100	13	103	32	51	19	105	98	107
TAPERA	67	Tapera		MHSPJARohr	Female	Adult	176	176	135	144	122	127	115	68	54	36	42	122	27	105	106	20	107	34	49	23	104	110	99
TAPERA	72	Tapera		MHSPJARohr	Female	Adult	174	175	134	128	110	119	107	77	54.1755	37	42	115	27	100	96	17	98	34	51	20	122	114	98
TAPERA	73	Tapera		MHSPJARohr	Female	Adult	166	168	130	133	119	117	113	75	54	39	41	113.943	26	101.234	96.4637	16.1268	98.4115	30	55	28	105	110	91
TAPERA	85	Tapera		MHSPJARohr	Female	Adult	171	169	130	130	110	120	106	70	53	38	40	118	25	99	95	17	96	34	52	23	107	102	101
TAPERA	87	Tapera		MHSPJARohr	Female	Adult	168	166	132	130	111	118	108	65	49	38	41	112	22	96	99	17	99	30	50	21	115	110	99
TAPERA	100	Tapera		MHSPJARohr	Female	Adult	179	179	134	136	113	121	109	72	49	42	37	115	26	101	101	15	101	34	49	25	114	105	109
TAPERA	101	Tapera		MHSPJARohr	Female	Adult	171	170	134	130	118	121	108	71	52	35	40	117	27	101	97	15	99	33	52	25	107	106	97
TAPERA	113	Tapera		MHSPJARohr	Female	Adult	173	174	132	134	106	116	107	65.5061	48	33	41	117	26	100	100	17	101	32	48	22	104	112	100
TAPERA	115	Tapera		MHSPJARohr	Female	Adult	166	163	131.515	136	111	118	103.692	64	49	38	38	109	21	93	89	11	94	27	44.0605	19	103	110	95
TAPERA	122	Tapera		MHSPJARohr	Female	Adult	172	171	127	140	111	119	111	71	54	37	39	129	25	97	96	12	98	32	49	21	108	114	91
TAPERA	124	Tapera		MHSPJARohr	Female	Adult	171	172	133	137.074	116.127	123	111	70	54	39	39	120	25	98.2037	97	14	97	36.7829	52.4693	23	107	110	92
TAPERA	146	Tapera		MHSPJARohr	Female	Adult	169	170	129.573	130	118	116	108	73	53	37	40	117	27	103	98	15.8724	98	29	48	20	104	114	93
TAPERA	150	Tapera		MHSPJARohr	Female	Adult	176	174	132	143	117	114	106	67	46	34	38	116	25	94	97	12	97	31	47	22	107	113	98
TAPERA	166	Tapera		MHSPJARohr	Female	Adult	177	176	131.908	137	113.679	116	104	69	51	38	38	111.965	24	95	93	16	95	32	53	24	109	111	96.6656
TAPERA	169	Tapera		MHSPJARohr	Female	Adult	170	168	141.322	133	114	120	101	75	53	36	37	114	23	97	94	15	94	33.9987	53.5461	25	108	103	110
CABEÇUDA	85	Cabeçuda		MN-RJ	Male	Adult	185	182	142.595	142	124	128	110	72	52	36	38	121	25	103	105	16	101	35.1299	54.2342	24	116	116	106
CABEÇUDA	293	Cabeçuda		MN-RJ	Male	Adult	181	177	136.973	136	118	128.396	118	74	49	33	39	128	26	100	105	13	103	43	61	25	113	114	96
CABEÇUDA	1658	Cabeçuda		MN-RJ	Male	Adult	185	182	140.858	143	119.164	114	111	71.1693	49.2096	36	41	124	29.2552	111	103	14	103	34.7846	54.7686	30	117	123	99
CABEÇUDA	1699	Cabeçuda		MN-RJ	Male	Adult	183	180	134.779	157	126.445	139	113	70	46	36	42	121	25	107	109	12	105.767	34.9849	54.7955	25	124	104	102
CABEÇUDA	1701	Cabeçuda		MN-RJ	Male	Adult	181	179	141	138	114	125	113	68	49	35	39	124	25	106	108	17	104	35	54	27	115	111	96
CABEÇUDA	1815	Cabeçuda		MN-RJ	Male	Adult	176	174	138	144	120	130	106	72	54	38	41	124	24	97	105	18	101	41	55	23	115	108	92
CABEÇUDA	1842	Cabeçuda		MN-RJ	Male	Adult	185	181	139.359	152	123	127.359	112	77	54	37	39	116.036	28	96.2608	101	15	99.282	35.0493	53.1295	25	111	125	102
CABEÇUDA	1855	Cabeçuda		MN-RJ	Male	Adult	180	178	136.07	140	115	127	114	75	57	38	41	123	20	106	107	19	105	36	50	26	107	99	112
CABEÇUDA	1906	Cabeçuda		MN-RJ	Male	Adult	185	183	135	135	116	123	106	75	50	37	39	122	27	105	104	18	99	36.1833	54.5778	26	113	119	95
CABEÇUDA	1930	Cabeçuda		MN-RJ	Male	Adult	198	196	129.737	139	112	115	107	71	51	34	38	113.592	23	96	96	20	95.8982	35.7384	54.5555	26	119	110	104.522
CABEÇUDA	1932	Cabeçuda		MN-RJ	Male	Adult	194	190	140.901	142	118	127	108	77	57	39	43	126	28	107	107	17	104	36.3453	55.0368	26	112	124	103
CABEÇUDA	1675	Cabeçuda		MN-RJ	Female	Adult	171	171	128	135	113.001	117	99	66	46	34	37	114.019	24	94.6933	97.2615	15.8395	96.755	37	50	22	102	110	94
CABEÇUDA	1702	Cabeçuda		MN-RJ	Female	Adult	172	170	139	139	124	127	108.037	70	51	36	38	122	24	108	100	10	98	39	53	26	113	103	98
CABEÇUDA	1738	Cabeçuda		MN-RJ	Female	Adult	179	177	137	138	109	118	105	70	47	32	38	114.071	22	97.3904	95	14	95.2547	35.2551	54.4183	27	114	96	110
CABEÇUDA	1807	Cabeçuda		MN-RJ	Female	Adult	177	173	136	141	109	123	105	67	46	36	40	114	25	95	99	15	99	34	45	24	113	103	109
CABEÇUDA	1852	Cabeçuda		MN-RJ	Female	Adult	170	168	133	141	110	119	103	72	50	33	36	113	22	101	98	16	96	33.0375	54.6808	27	110	102	95
CABEÇUDA	1853	Cabeçuda		MN-RJ	Female	Adult	179	179	140	139	119	122	108	75	56	38	38	116.56	21	96.4697	102	14	99.3271	36	50	26	114	103	106
CABEÇUDA	1907	Cabeçuda		MN-RJ	Female	Adult	174	172	135.712	136	111.547	124	108	62	44	35	40	117	22	100	96	13	97	33	50	24	112	104	106
CABEÇUDA	1911	Cabeçuda		MN-RJ	Female	Adult	179	177	135.389	145	125	127	109	71	51	37	40	116.548	26	94.7845	101	14	99.8685	35	49	22	113	109	104
ARCHAIC COLOMBIA	MSQ1407	Mosquera 14 (Vistahermosa)		UNC	Male	Young Adult	190	185	142	131	110	118	105	70	50	35	38	114	25	96	97	15	95	39	51	22	117	126	99
ARCHAIC COLOMBIA	MSQ1408	Mosquera 14 (Vistahermosa)		UNC	Male	Young Adult	184	181	145	134	112	121	108	68	53	38	36	115	27	105	100	17	97	36	50	25	113	122	96
ARCHAIC COLOMBIA	MSQ1401	Mosquera 14 (Vistahermosa)		UNC	Female	Young Adult	172	171	138	131	107	112	103	60	46	33	36	107	25	95	90	11	90	33	48	21	109	112	99
ARCHAIC COLOMBIA	AZ45873	Aguazuque		UNC	Female	Young Adult	180.813	176.159	131.767	127	108	116.975	104.976	66	50	33	39	114	27	100	100	13	100	39	55	24	109	109	96.3655
ARCHAIC COLOMBIA	MSQ15	Mosquera 15		UNC	Male	Middle Adult	183	180	132.654	129	108	119	109	73	51.7503	33	37	117	26	105	97	13	93	37	56	24	108	116	96.9183
ARCHAIC COLOMBIA	CHIA05	Chia III		UNC	Female	Young Adult	184	182	134	122	103	109.175	100	71	52	33	37	104	28	95	94	16	93.1908	34	53	24	106	110	98.2961
ARCHAIC COLOMBIA	AZ45823	Aguazuque		UNC	Male	Middle Adult	190	187	130	130	109	123	107	77	52	34.636	39.6014	113	27	97	100	15	97	36	57	24	110.235	119	98
ARCHAIC COLOMBIA	AZ45833	Aguazuque		UNC	Male	Adult	179	176	143	145	129	139	107	69	51.6322	32	37	123	26	106	104	15	102	40	64	24	105	103	113
ARCHAIC COLOMBIA	AZ45839	Aguazuque		UNC	Male	Middle Adult	177	174	139.812	129	112	118	103	67	54	34.8419	39	119	28.0891	97	100	15	98	43	55	22	105.151	118	88.0192
ARCHAIC COLOMBIA	AZ45842	Aguazuque		UNC	Male	Adult	183	181	134	127	109.106	115	103	71	52	34.2914	38.1842	111	25.6395	104	97	15	96	30	51	25	113	120	92
ARCHAIC COLOMBIA	AZ45848	Aguazuque		UNC	Male	Adult	184	181	137	131	114	118	107	71	51.5469	33.6674	36	115	26	98	99	11	96	40	59	24	111	118.879	101.767
ARCHAIC COLOMBIA	AZ45861	Aguazuque		UNC	Male	Adult	191	186	141	125	104	121	100	72	56	35	39	118	26	104	102	12	98	35	51	22	112.952	122	99.2296
ARCHAIC COLOMBIA	AZ45862	Aguazuque		UNC	Male	Young Adult	196	191	137.82	146	118.5	121.788	112.436	78	54.2081	35	39.0596	110	25	96	95	11	95	34.6572	53.5468	24	115	135	95
ARCHAIC COLOMBIA	AZ45825	Aguazuque		UNC	Male	Adult	196	191	139.093	129	111	123	116	75	53	35	41	118	25.595	94	100	13	100	39	53	23	109.36	128	102
ARCHAIC COLOMBIA	AZ45822	Aguazuque		UNC	Female	Young Adult	178	176	131	131	106	110	108	61	44	32	36	106	26	93	93	17	91	34	50	24	108	115	99
ARCHAIC COLOMBIA	AZ45824	Aguazuque		UNC	Female	Young Adult	180	178	131	125	106	112	101	62	48.4533	37	39.6735	112.645	26.3408	96.3035	94	15	95.8362	34	50	22	110	112	99
ARCHAIC COLOMBIA	AZ45840	Aguazuque		UNC	Female	Middle Adult	186.015	183	135	126	105	109	105	69.8746	52	35	38	103	24	90	94	15	91	35	50	21	109	121	95
ARCHAIC COLOMBIA	AZ45841	Aguazuque		UNC	Female	Young Adult	179	176	129	124	108	111	100	58	45.2096	32.3375	35	109	24	94	93	13	93	35	53	23	107	109	97
ARCHAIC COLOMBIA	AZ45843	Aguazuque		UNC	Female	Young Adult	186	183	135	127	109.116	114	110	66.0442	49.2837	34	37	105	24	91	93	18	92	32	47	21	112	123	95
ARCHAIC COLOMBIA	AZ45844	Aguazuque		UNC	Female	Young Adult	175	173	135	125.655	104	109	104	67.2578	47.652	36	32	106	24	95	92	13	90	32	50	22	110	119	97
ARCHAIC COLOMBIA	AZ45847	Aguazuque		UNC	Female	Adult	184	182	129	120	101	110	115	66.3008	49.1907	35	38	106	24.2961	87	95	15	92	33	47	22	108	115	96
ARCHAIC COLOMBIA	AZ45849	Aguazuque		UNC	Female	Young Adult	185	182	138	132	110	118	103	63.0943	46	34	39.4575	115	27	95	101	15	98	37	52	21	113	123	97
ARCHAIC COLOMBIA	AZ45850	Aguazuque		UNC	Female	Adult	182	180	130.796	128	107	110	101	72	50.5657	33	37	110	23	91	95	13	95	34	52	24	110	114.413	98.9834
ARCHAIC COLOMBIA	AZ45851	Aguazuque		UNC	Female?	Adult	193	189	139	132	113	122	106	67	53	35	38	114	28	96	98	18	95	39	58	24	117	115	100
ARCHAIC COLOMBIA	AZ45855	Aguazuque		UNC	Female	Middle Adult	179	178	133	127.7	101	112	106	72	52.1211	35.1957	37.3818	108	24.5846	96	90	13	91	34	50	24	112.432	101	102
ARCHAIC COLOMBIA	AZ45859	Aguazuque		UNC	Female?	Adult	197	194	138	130	115	121	111	63	51	34	39	120	27	101	102	13	100	49	64	23	122	125	95
ARCHAIC COLOMBIA	AZ45863	Aguazuque		UNC	Female	Young Adult	173	171	126	128	103	106	104	62	46	32.6976	36	104	22	90	92	14	90	32	49	23	106.343	102	94
ARCHAIC COLOMBIA	AZ45867	Aguazuque		UNC	Female	Adult	192	189	131.244	136	112	119.031	107	69	50	34.2527	36	113	27	99	96	15	95	38	50	22	117	118.322	101.431
ARCHAIC COLOMBIA	AZ45868	Aguazuque		UNC	Female?	Middle Adult	199	196	146	130	114.591	121	112	70	52.4566	36	39	119	27	103	105	20	102	38	56	23	125	124	97
ARCHAIC COLOMBIA	AZ45869	Aguazuque		UNC	Female	Young Adult	180	178	132	120	102	112	102	62	47.3455	35	39	113	26	93	92	16	93	40	50	17	106	124	92
ARCHAIC COLOMBIA	AZ45872	Aguazuque		UNC	Female	mmi	183	180	127	125	106	113	100	57	44	31	38	105	27	88	95	16	92	38	47	19	113	115	98
ARCHAIC COLOMBIA	AZ45874	Aguazuque		UNC	Female	Adult	181	177	128	129	109	110	102	56	44.0913	31.8234	35	100	21	83	87	14	87	34	51	21	110	115	97
ARCHAIC COLOMBIA	AZ45825	Aguazuque		UNC	Male	Adult	186	181	136.065	142	114	122.62	110.018	74	51	33	37	113	24.6861	91	97	14	91	37	52	22	112	111.237	105

## Sheet: Institutional legends
MN-RJ	Museu Nacional, Universidade Federal do Rio de Janeiro, Brazil
MHN-UFMG	Museu de História Natural, Universidade Federal de Minas Gerais, Brazil
ZMUC	Zoology Museum, University of Copenhagen, Denmark
UNC	Universidad Nacional de Colombia, Bogotá, Colombia
MHSPJARohr	Museu do Homem do Sambaqui “Pe. João Alfredo Rohr”, Florianópolis, Brazil
MAE	Museu de Etnologia e Arqueologia, Universidade de São Paulo, Brazil
